# Supplementary material for: Trans-anethole Ameliorates Intestinal Injury Through Activation of Nrf2 Signaling Pathway in Subclinical Necrotic Enteritis-Induced Broilers
Source: Front Vet Sci. 2022 Apr 18;9:877066. doi: 10.3389/fvets.2022.877066 (PMC9062583; doi:10.3389/fvets.2022.877066)
Supplement: Supplementary file 3 [file Data_Sheet_1.ZIP]

Archive with 93 entries (70 files):
- Data sheet/
- Data sheet/Hematoxylin-eosin Staining/
- Data sheet/Hematoxylin-eosin Staining/Ileum/
- Data sheet/Hematoxylin-eosin Staining/Ileum/CON group/
- Data sheet/Hematoxylin-eosin Staining/Ileum/CON group/1.jpg
- Data sheet/Hematoxylin-eosin Staining/Ileum/CON group/2.jpg
- Data sheet/Hematoxylin-eosin Staining/Ileum/CON group/3.jpg
- Data sheet/Hematoxylin-eosin Staining/Ileum/CON group/4.jpg
- Data sheet/Hematoxylin-eosin Staining/Ileum/CON group/5.jpg
- Data sheet/Hematoxylin-eosin Staining/Ileum/CON group/6.jpg
- Data sheet/Hematoxylin-eosin Staining/Ileum/CON group/7.jpg
- Data sheet/Hematoxylin-eosin Staining/Ileum/CON group/8.jpg
- Data sheet/Hematoxylin-eosin Staining/Ileum/NE group/
- Data sheet/Hematoxylin-eosin Staining/Ileum/NE group/1.jpg
- Data sheet/Hematoxylin-eosin Staining/Ileum/NE group/2.jpg
- Data sheet/Hematoxylin-eosin Staining/Ileum/NE group/3.jpg
- Data sheet/Hematoxylin-eosin Staining/Ileum/NE group/4.jpg
- Data sheet/Hematoxylin-eosin Staining/Ileum/NE group/5.jpg
- Data sheet/Hematoxylin-eosin Staining/Ileum/NE group/6.jpg
- Data sheet/Hematoxylin-eosin Staining/Ileum/NE group/7.jpg
- Data sheet/Hematoxylin-eosin Staining/Ileum/NE group/8.jpg
- Data sheet/Hematoxylin-eosin Staining/Ileum/NE+TA600 group/
- Data sheet/Hematoxylin-eosin Staining/Ileum/NE+TA600 group/1.jpg
- Data sheet/Hematoxylin-eosin Staining/Ileum/NE+TA600 group/2.jpg
- Data sheet/Hematoxylin-eosin Staining/Ileum/NE+TA600 group/3.jpg
- Data sheet/Hematoxylin-eosin Staining/Ileum/NE+TA600 group/4.jpg
- Data sheet/Hematoxylin-eosin Staining/Ileum/NE+TA600 group/5.jpg
- Data sheet/Hematoxylin-eosin Staining/Ileum/NE+TA600 group/6.jpg
- Data sheet/Hematoxylin-eosin Staining/Ileum/NE+TA600 group/7.jpg
- Data sheet/Hematoxylin-eosin Staining/Ileum/NE+TA600 group/8.jpg
- Data sheet/Hematoxylin-eosin Staining/Jejunum/
- Data sheet/Hematoxylin-eosin Staining/Jejunum/CON group/
- Data sheet/Hematoxylin-eosin Staining/Jejunum/CON group/1.jpg
- Data sheet/Hematoxylin-eosin Staining/Jejunum/CON group/2.jpg
- Data sheet/Hematoxylin-eosin Staining/Jejunum/CON group/3.jpg
- Data sheet/Hematoxylin-eosin Staining/Jejunum/CON group/4.jpg
- Data sheet/Hematoxylin-eosin Staining/Jejunum/CON group/5.jpg
- Data sheet/Hematoxylin-eosin Staining/Jejunum/CON group/6.jpg
- Data sheet/Hematoxylin-eosin Staining/Jejunum/CON group/7.jpg
- Data sheet/Hematoxylin-eosin Staining/Jejunum/CON group/8.jpg
- Data sheet/Hematoxylin-eosin Staining/Jejunum/NE group/
- Data sheet/Hematoxylin-eosin Staining/Jejunum/NE group/1.jpg
- Data sheet/Hematoxylin-eosin Staining/Jejunum/NE group/2.jpg
- Data sheet/Hematoxylin-eosin Staining/Jejunum/NE group/3.jpg
- Data sheet/Hematoxylin-eosin Staining/Jejunum/NE group/4.jpg
- Data sheet/Hematoxylin-eosin Staining/Jejunum/NE group/5.jpg
- Data sheet/Hematoxylin-eosin Staining/Jejunum/NE group/6.jpg
- Data sheet/Hematoxylin-eosin Staining/Jejunum/NE group/7.jpg
- Data sheet/Hematoxylin-eosin Staining/Jejunum/NE group/8.jpg
- Data sheet/Hematoxylin-eosin Staining/Jejunum/NE+TA600 group/
- Data sheet/Hematoxylin-eosin Staining/Jejunum/NE+TA600 group/1.jpg
- Data sheet/Hematoxylin-eosin Staining/Jejunum/NE+TA600 group/2.jpg
- Data sheet/Hematoxylin-eosin Staining/Jejunum/NE+TA600 group/3.jpg
- Data sheet/Hematoxylin-eosin Staining/Jejunum/NE+TA600 group/4.jpg
- Data sheet/Hematoxylin-eosin Staining/Jejunum/NE+TA600 group/5.jpg
- Data sheet/Hematoxylin-eosin Staining/Jejunum/NE+TA600 group/6.jpg
- Data sheet/Hematoxylin-eosin Staining/Jejunum/NE+TA600 group/7.jpg
- Data sheet/Hematoxylin-eosin Staining/Jejunum/NE+TA600 group/8.jpg
- Data sheet/Source data.xlsx
- Data sheet/Western Blot/
- Data sheet/Western Blot/HO1/
- Data sheet/Western Blot/HO1/Ileum/
- Data sheet/Western Blot/HO1/Ileum/HO1-1.jpg
- Data sheet/Western Blot/HO1/Ileum/HO1-2.jpg
- Data sheet/Western Blot/HO1/Ileum/HO1-3.jpg
- Data sheet/Western Blot/HO1/Jejunum/
- Data sheet/Western Blot/HO1/Jejunum/HO1-1.jpg
- Data sheet/Western Blot/HO1/Jejunum/HO1-2.jpg
- Data sheet/Western Blot/HO1/Jejunum/HO1-3.jpg
- Data sheet/Western Blot/Nrf2/
- Data sheet/Western Blot/Nrf2/Ileum/
- Data sheet/Western Blot/Nrf2/Ileum/Nrf2-1.jpg
- Data sheet/Western Blot/Nrf2/Ileum/Nrf2-2.jpg
- Data sheet/Western Blot/Nrf2/Ileum/Nrf2-3.jpg
- Data sheet/Western Blot/Nrf2/Jejunum/
- Data sheet/Western Blot/Nrf2/Jejunum/Nrf2-1.jpg
- Data sheet/Western Blot/Nrf2/Jejunum/Nrf2-2.jpg
- Data sheet/Western Blot/Nrf2/Jejunum/Nrf2-3.jpg
- Data sheet/Western Blot/SOD1/
- Data sheet/Western Blot/SOD1/Ileum/
- Data sheet/Western Blot/SOD1/Ileum/SOD1-1.jpg
- Data sheet/Western Blot/SOD1/Ileum/SOD1-2.jpg
- Data sheet/Western Blot/SOD1/Ileum/SOD1-3.jpg
- Data sheet/Western Blot/SOD1/Jejunum/
- Data sheet/Western Blot/SOD1/Jejunum/SOD1-1 2.jpg
- Data sheet/Western Blot/SOD1/Jejunum/SOD1-3.jpg
- Data sheet/Western Blot/a┬-actin/
- Data sheet/Western Blot/a┬-actin/Ileum/
- Data sheet/Western Blot/a┬-actin/Ileum/a┬-actin 1.jpg
- Data sheet/Western Blot/a┬-actin/Ileum/a┬-actin 2.jpg
- Data sheet/Western Blot/a┬-actin/Jejunum/
- Data sheet/Western Blot/a┬-actin/Jejunum/a┬-actin 1.jpg
- Data sheet/Western Blot/a┬-actin/Jejunum/a┬-actin 2.jpg
