# Supplementary material for: Trans-anethole Ameliorates Intestinal Injury Through Activation of Nrf2 Signaling Pathway in Subclinical Necrotic Enteritis-Induced Broilers
Source: Front Vet Sci. 2022 Apr 18;9:877066. doi: 10.3389/fvets.2022.877066 (PMC9062583; doi:10.3389/fvets.2022.877066)
Supplement: Supplementary file 3 [file Data_Sheet_1.ZIP › Data sheet/Source data.xlsx]

## Sheet: Growth performance
		BW		0-9 d			10-21 d			1-21 d
Group	replicate	1d	21d	ADFI	ADG	FCR	ADFI	ADG	FCR	ADFI	ADG	FCR
CON	1	42	890.8	29.1327	23.5857	1.23519	68.6932	57.4012	1.19672	50.3514	41.4049	1.21607
	2	42	820.4	25.8458	22.5286	1.14725	66.9911	56.3627	1.18857	48.1267	40.4098	1.19097
	3	42	890.4	27.2827	22.55	1.20988	70.5044	57.3814	1.2287	51.4422	41.3854	1.24301
	4	41.8	884	29.2792	23.5643	1.24252	67.75	56.5112	1.19888	56.8955	41.0829	1.38489
	5	41.8	872	28.2452	24.0402	1.17492	66.6456	56.8323	1.17267	50.36	40.4976	1.24353
	6	42.3333	881.5	26.4993	22.0786	1.20023	68.9744	56.8571	1.21312	50.1825	40.935	1.22591
	7	42.31	873.17	28.2582	23.1637	1.21993	67.77	56.1974	1.20593	48.18	40.5298	1.18876
NE	1	41	821.8	28.2655	22.8643	1.23623	67.3759	47.0277	1.43268	48.6406	38.0878	1.27707
	2	42.6	767.333	28.7262	22.9893	1.24955	65.54	47.3495	1.38418	49.4438	35.3528	1.39858
	3	41.8	773.833	28.4268	23.4393	1.21278	60.3371	51.8981	1.16261	54.619	35.7089	1.52956
	4	42	818.6	26.6018	22.4714	1.1838	67.3514	48.0609	1.40138	44.6124	37.8829	1.17764
	5	42	786.5	26.9429	23.975	1.12379	66.6548	47.3764	1.40692	48.7505	36.3171	1.34236
	6	42.6	772.8	28.23	24.2307	1.16505	65.0312	50.5787	1.28574	49.54	35.6195	1.39081
	7	42	817.5	28.09	23.3038	1.20539	65.52	49.1817	1.3322	49.31	36.6839	1.34419
NE+600	1	44	814	26.8512	22.9286	1.17108	63.407	51.0062	1.24312	49.4616	37.561	1.31683
	2	42.2	841	27.7012	22.4536	1.23371	67.8259	53.4149	1.26979	49.3105	38.7268	1.27329
	3	43.6	784.6	29.881	24.2321	1.23311	71.6727	52.6037	1.3625	52.339	38.9659	1.3432
	4	41.6	884.8	28.8095	22.975	1.25395	67.6684	57.6373	1.17404	48.4987	41.1317	1.17911
	5	42.6	824.6	25.8065	22.5464	1.1446	65.3356	53.205	1.228	50.17	38.1463	1.3152
	6	42.7	896	27.81	26.1744	1.06249	70.1767	55.9917	1.25334	54.7132	41.6244	1.31445
	7	42.68	840	27.82	23.23	1.19759	67.48	53.1722	1.26908	48.06	38.8937	1.23568

## Sheet: Figure 1
Group	replicate	Jejunum			Ileum
		Villus height(VH)	Crypt depth (CD)	VH/CD	Villus height(VH)	Crypt depth (CD)	VH/CD
CON	1	610.971	201.788	3.02779	435.54	183.876	2.36866
	2	652.354	185.257	3.52134	443.848	165.948	2.67462
	3	550.976	237.387	2.321	397.643	205.372	1.9362
	4	668.682	162.68	4.11042	446.003	168.565	2.64588
	5	521.943	177.838	2.93494	436.829	180.961	2.41393
	6	631.574	209.518	3.01442	505.29	180.945	2.79252
NE	1	551.04	193.082	2.85392	384.401	230.455	1.66801
	2	537.991	191.063	2.81578	327.957	191.846	1.70948
	3	586.608	220.308	2.66268	413.48	193.569	2.13608
	4	449.366	205.016	2.19186	326.453	165.247	1.97555
	5	600.537	173.254	3.46622	398.557	183.952	2.16664
	6	534.045	245.422	2.17603	404.675	208.36	1.94219
NE+600	1	699.508	176.708	3.95855	470.897	229.664	2.05038
	2	626.892	287.339	2.18172	413.576	210.217	1.96738
	3	453.366	200.747	2.2584	423.883	179.324	2.36379
	4	784.383	166.572	4.70896	422.871	136.673	3.09403
	5	784.618	143.316	5.47476	466.48	231.837	2.01211
	6	917.407	177.249	5.17582	439.836	168.172	2.6154

## Sheet: Figure 2
Group	replicate	Serum				Jejunum				Ileum
		T-SOD	MDA	T-AOC	GSH-PX	T-SOD	MDA	T-AOC	GSH-PX	T-SOD	MDA	T-AOC	GSH-PX
CON	1	599.742	8.24286	9.18833	1558.03	632.534	2.43797	1.8456	82.2669	670.446	3.33588	0.884038	79.5364
	2	612.207	8.41429	10.36	1782.3	654.583	2.76853	2.65613	55.2137	642.724	3.04815	0.720611	62.0857
	3	641.953	7.71429	10.8903	1711.48	712.201	2.74538	2.45129	72.0797	853.082	3.16121	0.709981	52.4279
	4	608.808	7.82857	11.063	1695.74	532.125	2.55334	1.3014	53.346	626.681	2.69451	0.793086	82.9746
	5	711.362	8.13	10.6437	1662.3	540.08	2.75277	2.21487	72.7178	710.977	2.79799	0.557502	75.2556
	6	581.894	8.64286	9.065	1746.89	565.178	3.0663	2.26857	62.8152	611.724	3.41103	0.850925	64.7213
	7	614.19	7.78571	9.916	1644.59	697.745	2.7614	1.75042	60.9667	576.562	2.38301	0.557502	70.1688
	8	735.442	8.3	9.805	1632.79	666.03	2.79016	1.29134	87.3735	735.914	2.81371	0.495884	50.7957
NE	1	477.641	8.48571	7.74533	1556.07	650.78	3.52892	1.51519	45.9365	659.411	2.32216	0.789231	51.7653
	2	578.778	8.51429	7.03	1619.02	637.846	3.14082	0.830571	45.8536	696.442	3.86383	0.677228	72.7742
	3	524.668	8.51429	9.16367	1544.26	648.23	2.61554	1.07022	60.5001	614.717	2.6911	0.410791	69.0504
	4	489.256	8.54286	6.919	1510.82	454.253	2.52894	1.21168	68.6646	758.994	3.13849	0.758876	60.4239
	5	581.328	8.38571	5.032	1617.05	570.932	2.62963	1.23421	50.5129	731.742	3.9227	0.630205	62.8729
	6	535.717	7.84286	8.436	1595.41	742.164	3.70141	1.43145	62.7081	795.249	2.94203	0.300097	54.0544
	7	587.844	8.21429	6.56133	1475.41	795.809	3.19722	1.61461	51.1712	725.11	2.5369	0.870283	69.9572
	8	590.677	8.34286	10.027	1597.38	586.978	4.3475	0.690366	61.5994	677.161	3.34073	0.480156	67.2268
NE+600	1	601.725	8.44286	9.01567	1882.62	479.501	2.92035	1.01613	73.1274	482.753	2.77192	0.701253	75.7278
	2	620.989	8.24286	9.16367	1585.57	567.951	2.92547	1.53051	69.4405	672.129	2.92921	0.826846	73.9501
	3	611.924	7.95714	8.89233	1648.52	437.602	2.52654	1.25147	57.8931	603.474	2.66679	0.895714	75.4721
	4	652.152	8.28571	10.0887	1853.11	438.146	2.47709	1.69364	64.3183	656.441	2.37478	0.576029	65.5691
	5	621.273	8.14286	8.30033	1744.92	527.488	2.83668	1.10643	56.6111	505.116	3.09079	0.726372	77.2421
	6	637.704	8.4	10.101	1945.57	464.926	2.78145	1.45847	57.4984	569.275	2.61549	0.70043	84.9188
	7	672.833	7.95714	10.249	1951.48	432.681	2.76156	1.22857	58.0308	515.919	2.22081	0.581097	72.1609
	8	629.772	8.67143	9.213	2065.57	437.763	2.90295	1.55906	59.4252	646.001	2.96293	0.70043	70.4428

## Sheet: Figure 3
Group	replicate	Relative mRNA abundance
		Jejunum					Ileum
		Nrf2	HO1	NQO1	SOD1	GSH-PX	Nrf2	HO1	NQO1	SOD1	GSH-PX
CON	1	1.07047	1.61656	1.7289	1.51187	2.13098	0.909202	1.06621	1.22826	0.981824	1.02647
	2	0.850165	1.15592	1.75697	1.28721	1.08417	0.678007	1.05008	0.939625	1.39644	0.872284
	3	0.993211	0.744583	0.904724	1.06953	0.793245	0.847752	0.954219	0.770646	0.806393	1.19907
	4	1.04141	1.19086	0.820979	0.73787	0.905838	1.01006	1.40237	0.978314	0.812327	0.95159
	5	1.0092	0.761404	0.590466	0.583365	0.561242	0.852537	0.896677	1.17995	1.25199	1.0071
	6	1.0223	0.649448	0.513045	0.743449	0.676556	1.0287	0.848682	0.684476	0.761745	0.857081
	7	0.945983	0.727753	0.714688	0.511482	0.890602	1.45821	0.726058	1.09155	0.896078	1.16983
	8	1.06727	1.15347	0.970228	1.55522	0.957371	1.21554	1.05571	1.12718	1.0932	0.916583
NE	1	0.65918	1.65113	0.183686	0.18164	0.653807	0.432289	0.632427	0.593809	1.11578	1.20919
	2	0.624247	0.53409	0.397378	0.67755	1.28914	0.642021	0.962661	0.374022	0.823661	1.14144
	3	0.507311	0.342705	0.220499	0.393489	0.790295	0.594867	0.708727	0.494514	0.779196	0.57771
	4	0.619086	0.987738	0.408779	0.424751	1.19332	0.82213	0.868887	0.322591	0.417679	0.718533
	5	0.597261	0.436512	0.224406	0.472064	0.740823	0.682338	0.767187	0.382549	0.916764	1.16367
	6	0.491585	0.505338	0.270138	1.05961	0.634977	0.863998	0.758515	0.642378	0.703138	0.753581
	7	0.64808	0.562051	0.347968	2.07288	0.963784	0.816694	0.780782	0.69673	0.904039	1.00463
	8	0.421561	0.439797	0.155519	0.98891	0.648605	1.07685	0.950987	0.559492	0.474933	0.574276
NE+600	1	0.529645	1.71156	1.14502	1.69886	1.74191	1.05741	2.48685	0.65214	0.897291	0.953007
	2	0.854048	1.55805	1.1068	2.24129	1.53681	0.989361	1.46993	0.74245	1.08908	1.23228
	3	0.792542	1.74827	1.53543	1.28632	2.3833	0.734369	0.73169	0.572685	1.64009	1.34149
	4	0.742124	1.78888	0.936291	0.93081	2.25826	1.07242	0.776678	0.711115	1.18528	1.33481
	5	0.755509	0.928161	0.509971	0.434355	1.50315	1.22985	0.529629	0.538087	1.26706	1.16127
	6	0.540731	1.2358	0.274482	1.03044	1.39267	0.717304	0.677142	0.316152	0.921789	1.17396
	7	0.721521	1.17769	0.36502	0.550922	1.6588	0.766687	0.771226	0.426474	1.50992	1.14717
	8	1.34675	1.84763	1.53351	1.53097	1.09566	1.15317	0.254417	0.593974	1.03189	1.44029

## Sheet: Figure 4
Group	replicate	Relative protein abundance
		Jejunum			Ileum
		Nrf2	HO1	SOD1	Nrf2	HO1	SOD1
CON	1	1.0951	0.970438	1.01258	1.01999	1.11815	1.05955
	2	1.03745	1.01215	0.991194	1.01404	0.981496	0.97507
	3	0.867453	1.01741	0.996223	0.965972	0.900357	0.965383
NE	1	0.794571	0.449987	0.731744	1.00131	0.717323	0.878547
	2	0.725272	0.591263	0.809527	1.01128	0.46282	0.8645
	3	0.436688	0.436467	0.75554	0.950336	0.273417	0.878366
NE+600	1	1.11316	0.824103	1.37815	1.01564	0.967102	1.09786
	2	1.18603	0.959862	1.2868	1.03405	0.877447	0.96012
	3	0.877969	0.846186	1.35107	1.05565	0.767886	0.897433

## Sheet: Figure 5
Group	replicate	Relative mRNA abundance of intestinal mucosa repair factors
		Jejunum				Ileum
		EGFR	TGF-α	cMet	TGF-β1	EGFR	TGF-α	cMet	TGF-β1
CON	1	1.44759	0.978776	1.07542	0.996658	0.992038	0.784651	0.942568	0.702973
	2	1.51381	1.1914	0.965025	1.03408	1.18443	0.859507	0.890862	0.99075
	3	0.917791	1.81073	1.03313	1.08103	1.04824	1.44561	1.0088	1.12913
	4	0.995864	0.82224	0.930899	1.12128	0.64596	1.5665	0.964974	1.18033
	5	0.664904	0.492329	0.870693	0.699334	0.888278	1.04235	1.05309	1.38019
	6	0.657442	0.65798	1.0016	0.991186	1.18075	0.542266	1.06319	1.07839
	7	0.706652	0.782632	0.98528	1.02778	1.55323	1.17765	0.958593	0.754435
	8	1.09595	1.26392	1.13794	1.04866	0.507069	0.581469	1.11792	0.783795
NE	1	0.367653	1.24116	1.03819	0.243605	0.709139	0.74489	1.06651	0.972483
	2	0.678536	1.63581	0.888768	0.425572	0.939455	0.860676	1.16751	0.612886
	3	0.448305	1.41674	0.8035	0.42018	0.846862	1.00256	1.14184	0.735378
	4	0.76526	1.14145	0.852306	0.705034	1.01052	0.879557	1.1041	0.650151
	5	0.361475	0.25923	0.74969	0.557076	0.777029	0.894903	1.06649	0.699793
	6	0.672616	1.50981	0.856923	1.05073	0.742837	1.14213	1.13126	1.39691
	7	0.814911	0.574581	0.918016	0.83944	0.647316	1.22572	1.14607	0.684562
	8	0.497925	0.626039	1.24276	0.721692	0.617856	0.645008	1.08409	0.616885
NE+600	1	1.6	0.898766	0.886187	1.28466	1.21533	1.02482	1.25427	1.58855
	2	1.82225	1.33176	0.974371	1.56089	1.06765	0.775598	1.08332	0.657086
	3	1.54407	1.80066	1.16821	1.66564	1.28083	0.89258	1.09172	0.791729
	4	1.64283	0.957031	1.04287	1.17981	0.897055	0.665535	0.993776	1.00634
	5	1.32812	1.21992	1.02632	0.749033	0.872878	0.962342	1.0343	0.739021
	6	0.944488	0.569474	0.965621	0.829165	0.780484	0.78046	1.00781	0.590799
	7	0.926971	0.560308	0.984276	0.889434	0.583899	0.755031	1.15282	0.641264
	8	1.54364	0.812939	1.19034	1.49253	1.20965	1.44112	1.22903	1.1745
